# Supplementary material for: Inhibitory Activity of Hydroxypropyl Methylcellulose on Rhinovirus and Influenza A Virus Infection of Human Nasal Epithelial Cells
Source: Viruses. 2025 Mar 6;17(3):376. doi: 10.3390/v17030376 (PMC11946253; doi:10.3390/v17030376)
Supplement: Supplementary file 1 [file viruses-17-00376-s001.zip]

Archive with 1 entries (1 files):
- viruses-3514340-supplementary.pdf
